# Supplementary material for: Pre-Incisional and Multiple Intradermal Injection of N-Acetylcysteine Slightly Improves Incisional Wound Healing in an Animal Model
Source: Int J Mol Sci. 2024 May 10;25(10):5200. doi: 10.3390/ijms25105200 (PMC11121603; doi:10.3390/ijms25105200)
Supplement: Supplementary file 1 [file ijms-25-05200-s001.zip]

Archive with 1 entries (1 files):
- ijms-2974340-supplementary.pdf
